# Supplementary material for: Ceropegia jinshaensis (Apocynaceae), a new species from northwestern Yunnan, China
Source: PhytoKeys. 2019 Aug 29;130:41–8. doi: 10.3897/phytokeys.130.34311 (PMC6728397; doi:10.3897/phytokeys.130.34311)
Supplement: XML Treatment for Ceropegia jinshaensis [file phytokeys.130.34311-treatment1.xml]

<!DOCTYPE tp:taxon-treatment
  PUBLIC "-//TaxonX//DTD Taxonomic Treatment Publishing DTD v0 20100105//EN" "tax-treatment-NSO.dtd">
<tp:taxon-treatment xmlns:tp="http://www.plazi.org/taxpub"><tp:treatment-meta><kwd-group><label>Taxon classification</label><kwd><named-content xmlns:xlink="http://www.w3.org/1999/xlink" content-type="kingdom">Plantae</named-content></kwd><kwd><named-content xmlns:xlink="http://www.w3.org/1999/xlink" content-type="order">Gentianales</named-content></kwd><kwd><named-content xmlns:xlink="http://www.w3.org/1999/xlink" content-type="family">Apocynaceae</named-content></kwd></kwd-group><mixed-citation publication-type="journal"><person-group><name><surname>Wu</surname><given-names>Zhi-Kun</given-names></name><name><surname>Cai</surname><given-names>Jie</given-names></name><name><surname>Cai</surname><given-names>Lei</given-names></name><name><surname>Liu</surname><given-names>De-Tuan</given-names></name></person-group><article-title><italic><tp:taxon-name><tp:taxon-name-part taxon-name-part-type="genus" reg="Ceropegia">Ceropegia</tp:taxon-name-part> <tp:taxon-name-part taxon-name-part-type="species" reg="jinshaensis">jinshaensis</tp:taxon-name-part></tp:taxon-name></italic> (<tp:taxon-name><tp:taxon-name-part taxon-name-part-type="family">Apocynaceae</tp:taxon-name-part></tp:taxon-name>), a new species from northwestern Yunnan, China</article-title><source>PhytoKeys</source><day>29</day><month>8</month><year>2019</year><volume>130</volume><fpage>41</fpage><lpage>48</lpage><pub-id pub-id-type="doi">10.3897/phytokeys.130.34311</pub-id></mixed-citation></tp:treatment-meta><tp:nomenclature><tp:taxon-name><object-id xmlns:xlink="http://www.w3.org/1999/xlink" content-type="arpha" xlink:type="simple">A481BAA8172750D983A32FFEA5C2C617</object-id>
              <tp:taxon-name-part taxon-name-part-type="genus" reg="Ceropegia">Ceropegia</tp:taxon-name-part>
              <tp:taxon-name-part taxon-name-part-type="species" reg="jinshaensis">jinshaensis</tp:taxon-name-part>
              <object-id xmlns:xlink="http://www.w3.org/1999/xlink" content-type="ipni" xlink:type="simple">urn:lsid:ipni.org:names:77201383-1</object-id>
            </tp:taxon-name><tp:taxon-authority>D.T.Liu &amp; Z.K.Wu</tp:taxon-authority><tp:taxon-status xmlns:xlink="http://www.w3.org/1999/xlink" xlink:type="simple">sp. nov.</tp:taxon-status><xref ref-type="fig" rid="F1">Figs 1</xref><xref ref-type="fig" rid="F2">, 2A–F</xref></tp:nomenclature><tp:treatment-sec sec-type="diagnosis" id="SECID0E6IAC"><title>Diagnosis.</title><p>This species differs from the Nepalese <italic><tp:taxon-name><tp:taxon-name-part taxon-name-part-type="genus" reg="Ceropegia">C.</tp:taxon-name-part> <tp:taxon-name-part taxon-name-part-type="species" reg="meleagris">meleagris</tp:taxon-name-part></tp:taxon-name></italic> by having heart-shaped leaves, a small and narrowed upper part of corolla tube, corolla lobes coherent at the top to form a pentagonal canopy and glabrous internal surface of corolla. It also differs from <italic><tp:taxon-name><tp:taxon-name-part taxon-name-part-type="genus" reg="Ceropegia">C.</tp:taxon-name-part> <tp:taxon-name-part taxon-name-part-type="species" reg="dorjei">dorjei</tp:taxon-name-part></tp:taxon-name></italic> by having smaller corolla and differs from <italic><tp:taxon-name><tp:taxon-name-part taxon-name-part-type="genus" reg="Ceropegia">C.</tp:taxon-name-part> <tp:taxon-name-part taxon-name-part-type="species" reg="aridicola">aridicola</tp:taxon-name-part></tp:taxon-name></italic> W. W. <!--PageBreak -->Smith by having a different shape of leaf apex, smaller flower, different corolla color and canopy structure.</p></tp:treatment-sec><tp:treatment-sec sec-type="material" id="SECID0EIKAC"><title>Type.</title><p>CHINA. Yunnan: Ninglang county, in the vicinity of Ahai Dam, <named-content xmlns:xlink="http://www.w3.org/1999/xlink" content-type="dwc:verbatimCoordinates" xlink:type="simple"><named-content content-type="geo-json" specific-use="{&#34;type&#34;:&#34;Point&#34;,&#34;coordinates&#34;:[100.508164,27.332444]}" id="NCID0ERKAC" xlink:type="simple">27°19'56.80"N, 100°30'29.39"E, </named-content></named-content>1500 m a.s.l., on stony slope of dry and hot valley, 28 Aug 2015, <italic>Z.K. Wu et al. LJBG2015130</italic> (holotype KUN!, isotype KUN!).</p></tp:treatment-sec><tp:treatment-sec sec-type="description" id="SECID0EYKAC"><title>Description.</title><p>Perennial herbs 25–35 cm tall; <italic><tp:taxon-name><tp:taxon-name-part taxon-name-part-type="genus" reg="Rootstock">Rootstock</tp:taxon-name-part></tp:taxon-name></italic> consisting of many fusiform roots, 3–7 cm long, 0.2–0.4 cm diameter. <italic>Stems</italic> creeping or decumbent, not twining, <!--PageBreak --><!--PageBreak -->up to 95 cm long, solitary or branched from base, pubescent. <italic>Leaves</italic> opposite, blade heart-shaped, 1.6–2.3 × 1.3–1.8 cm, both surfaces pubescent, somewhat fleshy, base cordate, apex acute to subacute, margin entire, petioles 1.4–2.3 cm, pubescent. <italic>Inflorescences</italic>, 1 to 3-flowered, on short peduncle, 4 mm long, pedicel 3–5 mm long, green or pinkish white, pubescent. <italic>Sepals</italic> deeply 5-parted, lobes ovate-lanceolate, greenish or reddish at tip, 3 × 1 mm, outside sparsely pubescent. <italic>Corolla</italic> tubular with lobes facing upwards and fused at tips, 8–12 mm long, outside pale-green towards mouth of tube with dark purple speckles at the top part, sparsely pubescent, inside white to pale green with dark maroon irregular swellings in basal inflation of tube towards mouth; <italic>tube</italic> 10–11 mm long, with basal inflation 6–8 mm long, 5.0–6.5 mm diameter, then abruptly narrowing to 2 mm diameter and remaining the same width at mouth; <italic>lobes</italic> 2–3 mm long, 1–2 mm broad at base, brown or purple both sides, joined at tips to form flat pentagonal canopy, apex emarginate or 2-cleft. <italic>Corona</italic> 4.0–4.5 × 4–5 mm, sessile; <italic>outer lobes</italic> 3–4 mm, notched in middle to ca. 1/3, pinkish with purple verrucae and many white hairs; <italic>inner lobes</italic> 2.5–3.0 mm, purple or pink, glabrous. <italic>Follicles</italic>, 3.8–5.5 cm long, 3.5–4.5 mm diameter in the middle, glabrous.</p><fig id="F1" position="float" orientation="portrait"><object-id xmlns:xlink="http://www.w3.org/1999/xlink" content-type="doi" xlink:type="simple">10.3897/phytokeys.130.34311.figure1</object-id><object-id xmlns:xlink="http://www.w3.org/1999/xlink" content-type="arpha" xlink:type="simple">F9711BA8325B52CDABE3BF95F94A75D4</object-id><label>Figure 1.</label><caption><p><italic><tp:taxon-name><tp:taxon-name-part taxon-name-part-type="genus" reg="Ceropegia">Ceropegia</tp:taxon-name-part> <tp:taxon-name-part taxon-name-part-type="species" reg="jinshaensis">jinshaensis</tp:taxon-name-part></tp:taxon-name></italic> sp. nov. <bold>A</bold> plant <bold>B</bold> flower with young follicles <bold>C</bold> leaf <bold>D</bold> corolla tube dissected showing corolla interior and corona position <bold>E</bold> side view of corona <bold>F</bold> front view of corona. Drawn by Rongmei Zhang from holotype.</p></caption><graphic xmlns:xlink="http://www.w3.org/1999/xlink" xlink:href="phytokeys-130-041-g001.jpg" position="float" orientation="portrait" xlink:type="simple" id="oo_327630.jpg"><uri content-type="original_file" xlink:type="simple">https://binary.pensoft.net/fig/327630</uri></graphic></fig><fig id="F2" position="float" orientation="portrait"><object-id xmlns:xlink="http://www.w3.org/1999/xlink" content-type="doi" xlink:type="simple">10.3897/phytokeys.130.34311.figure2</object-id><object-id xmlns:xlink="http://www.w3.org/1999/xlink" content-type="arpha" xlink:type="simple">6CC5DF2E3B7F59E3BDEFC7079772AFBE</object-id><label>Figure 2.</label><caption><p>Morphological comparisons of <italic><tp:taxon-name><tp:taxon-name-part taxon-name-part-type="genus" reg="Ceropegia">C.</tp:taxon-name-part> <tp:taxon-name-part taxon-name-part-type="species" reg="jinshaensis">jinshaensis</tp:taxon-name-part></tp:taxon-name></italic> and closely related species: <bold>A–F</bold><italic><tp:taxon-name><tp:taxon-name-part taxon-name-part-type="genus" reg="Ceropegia">C.</tp:taxon-name-part> <tp:taxon-name-part taxon-name-part-type="species" reg="jinshaensis">jinshaensis</tp:taxon-name-part></tp:taxon-name></italic><bold>A</bold> plant <bold>B, C</bold> leaves and flowers <bold>D</bold> immature follicles <bold>E</bold> front view of flower showing pentagonal canopy <bold>F</bold> dissected corolla tube showing interior of basal corolla tube and corona <bold>G</bold> leaves and flower of <italic><tp:taxon-name><tp:taxon-name-part taxon-name-part-type="genus" reg="Ceropegia">C.</tp:taxon-name-part> <tp:taxon-name-part taxon-name-part-type="species" reg="aridicola">aridicola</tp:taxon-name-part></tp:taxon-name></italic>. Photographed by Z.K. Wu.</p></caption><graphic xmlns:xlink="http://www.w3.org/1999/xlink" xlink:href="phytokeys-130-041-g002.jpg" position="float" orientation="portrait" xlink:type="simple" id="oo_327631.jpg"><uri content-type="original_file" xlink:type="simple">https://binary.pensoft.net/fig/327631</uri></graphic></fig></tp:treatment-sec><tp:treatment-sec sec-type="etymology" id="SECID0E5OAC"><title>Etymology.</title><p><italic><tp:taxon-name><tp:taxon-name-part taxon-name-part-type="genus" reg="Ceropegia">Ceropegia</tp:taxon-name-part> <tp:taxon-name-part taxon-name-part-type="species" reg="jinshaensis">jinshaensis</tp:taxon-name-part></tp:taxon-name></italic> is named after its type locality, which lies along the Jinsha River.</p></tp:treatment-sec><tp:treatment-sec sec-type="Vernacular name" id="SECID0EPPAC"><title>Vernacular name.</title><p>Chinese mandarin: jin sha jiang diao deng hua (金沙江吊灯花).</p></tp:treatment-sec><tp:treatment-sec sec-type="phenology" id="SECID0EUPAC"><title>Phenology.</title><p>This new species was observed flowering from July to August and fruiting from August to October.</p></tp:treatment-sec><tp:treatment-sec sec-type="distribution" id="SECID0EZPAC"><title>Distribution and habitat.</title><p><italic><tp:taxon-name><tp:taxon-name-part taxon-name-part-type="genus" reg="Ceropegia">Ceropegia</tp:taxon-name-part> <tp:taxon-name-part taxon-name-part-type="species" reg="jinshaensis">jinshaensis</tp:taxon-name-part></tp:taxon-name></italic> is currently known from two localities in NW Yunnan and grows on the open stony slope of dry-hot valley along the Jinsha River dominant by <italic><tp:taxon-name><tp:taxon-name-part taxon-name-part-type="genus" reg="Opuntia">Opuntia</tp:taxon-name-part> <tp:taxon-name-part taxon-name-part-type="species" reg="monacantha">monacantha</tp:taxon-name-part></tp:taxon-name></italic> (Willd.) Haw., <italic><tp:taxon-name><tp:taxon-name-part taxon-name-part-type="genus" reg="Vitex">Vitex</tp:taxon-name-part> <tp:taxon-name-part taxon-name-part-type="species" reg="negundo">negundo</tp:taxon-name-part></tp:taxon-name></italic> L. thicket and with <italic><tp:taxon-name><tp:taxon-name-part taxon-name-part-type="genus" reg="Hibiscus">Hibiscus</tp:taxon-name-part> <tp:taxon-name-part taxon-name-part-type="species" reg="aridicola">aridicola</tp:taxon-name-part></tp:taxon-name></italic> J. Anthony, <italic><tp:taxon-name><tp:taxon-name-part taxon-name-part-type="genus" reg="Hemerocallis">Hemerocallis</tp:taxon-name-part> <tp:taxon-name-part taxon-name-part-type="species" reg="fulva">fulva</tp:taxon-name-part></tp:taxon-name></italic> (L.) L. and <italic><tp:taxon-name><tp:taxon-name-part taxon-name-part-type="genus" reg="Munronia">Munronia</tp:taxon-name-part> <tp:taxon-name-part taxon-name-part-type="species" reg="pinnata">pinnata</tp:taxon-name-part></tp:taxon-name></italic> (Wall.) W. Theob.</p></tp:treatment-sec><tp:treatment-sec sec-type="conservation status" id="SECID0ECCAE"><title>Conservation status.</title><p>Only known from two gatherings. The population of type locality is ca. 0.5 km downstream from the crest of Ahai dam; the original habitat could be disturbed or changed by human activities such as road expansion and other building construction. Based on the IUCN criteria 3.1 (<xref ref-type="bibr" rid="B4">IUCN 2012</xref>), the conservation status is categorized as Critically Endangered (CR A3c+B2b (iii)).</p></tp:treatment-sec><tp:treatment-sec sec-type="material" id="SECID0EMCAE"><title>Additional specimens examined</title><p><bold>(paratypes). CHINA</bold>: Yunnan, Yulong County, Fengke, <named-content xmlns:xlink="http://www.w3.org/1999/xlink" content-type="dwc:verbatimCoordinates" xlink:type="simple"><named-content content-type="geo-json" specific-use="{&#34;type&#34;:&#34;Point&#34;,&#34;coordinates&#34;:[100.439475,27.593072]}" id="NCID0EXCAE" xlink:type="simple">27°35'35.06"N, 100°26'22.11"E, </named-content></named-content>1619 m a.s.l., 22 Sep 2015, <italic>J.D. Ya and C. Liu 15CS11213</italic> (paratype KUN!).</p></tp:treatment-sec><ref-list><ref id="B4"><mixed-citation xmlns:xlink="http://www.w3.org/1999/xlink" xlink:type="simple"><institution xlink:type="simple">IUCN</institution> (<year>2012</year>) IUCN Red List Categories and Criteria. Version 3.1. Prepared by the IUCN Species Survival Commission. IUCN, Gland and Cambridge.</mixed-citation></ref></ref-list></tp:taxon-treatment>
